# Supplementary material for: Triglyceride Threshold for Intensive Lipid-Lowering Therapy in Acute Hyper-Triglyceridemic Pancreatitis: A Retrospective Study
Source: J Clin Med. 2026 Jun 12;15(12):4581. doi: 10.3390/jcm15124581 (PMC13301536; doi:10.3390/jcm15124581)
Supplement: Supplementary file 1 [file jcm-15-04581-s001.zip]

Archive with 1 entries (1 files):
- jcm-4328872-supplementary.pdf
